# Supplementary material for: Histopathology reveals environmental stress in dusky flounder Syacium papillosum of the Yucatan Peninsula continental shelf
Source: Environ Monit Assess. 2024 Sep 6;196(10):903. doi: 10.1007/s10661-024-12996-2 (PMC11379778; doi:10.1007/s10661-024-12996-2)
Supplement: Supplementary file 1 — (XLSX 48.1 KB) [file 10661_2024_12996_MOESM1_ESM.xlsx]

## Sheet: Table S1
Supplementary material
Table S1. Physicochemical and contamination variables taken in Oceanographic Campaigns Gomex 1, Gomex 2 and Gomex 3. The acronyms are provided below the table.
Oceanographic cruisse	Sampling site	Code given by Project	Longitude (DD)	Latitude (DD)	Number of Syacium papillosum per site	Ttotal length (cm)	Weight (gr)	Water Depth (m)	Oxygen (mg/l)	Temperature (°C)	Salinity (UPS)	Ni (M) (µg/kg)	Ba (M) (µg/kg)	V (M) (µg/kg)	Cd (M) (µg/kg)	Pb (M) (µg/kg)	Cr (M) (µg/kg)	Cu (M) (µg/kg)	Fe (M) (µg/kg)	Hg (M) (µg/kg)	Zn (M) (µg/kg)	V (S) (µg/kg)	Ni (S) (µg/kg)	Ba (S) (µg/kg)	Naphthalene (M) (µg/g)	1 y 2 metil-Naphthalene (M) (µg/g)	Bifenil (M) (µg/g)	2,6 2,3 y 1,5 dimetil-Naphthalene (M) (µg/g)	Acenaphthene (M) (µg/g)	Fluorene (M) (µg/g)	Phenanthrene adn y Anthracene(M) (µg/g)	1 y 2 metil-phenanthrene (M) (µg/g)	Fluorantene (M) (µg/g)	Pyrene (M) (µg/g)	TPAHs (M) (µg/g)	LMWPAHs (M) (µg/g)	HMWPAHs (M) (µg/g)	ALIPH (M) (µg/g)	UCM (M) (µg/g)	TH (M) (µg/g)	ALIPH (L) (µg/g)	UCM (L) (µg/g)	NAPH (L) (µg/g)	1,2,4 trietilbenzene (L) (µg/g)	1,3,5 trietilbenzeno (L) (µg/g)	1metil-NAPH (L) (µg/g)	2 metil-NAPH (L) (µg/g)	Bifenil (L) (µg/g)	2,3 y 1,5 dimetil-NAPH (L) (µg/g)
GMX 1	1	A2	-92.0872	20.777	3	29.3333	270	50	4.8138	23.569	36.51	0.03 ± 0.0	1.56 ± 0.30	0.02 ± 0.01	--	--	--	--	--	--	--	0.1	0.41	68.24	--	--	--	--	--	--	--	--	--	--	0.33 ± 0.27	0.37 ± 0.24	0.09 ± 0.10	--	--	10.88 ± 13.67	5.27 ± 3.04	26.11 ± 15.08	--	--	--	--	--	--	--
GMX 1	2	A3	-92.4391	20.777	3	22.8333	240.333	100	4.9717	21.728	36.51	0.29 ± 0.08	1.20 ± 0.59	0.02 ± 0.01	--	--	--	--	--	--	--	2.94	2.96	22.7	--	--	--	--	--	--	--	--	--	--	0.04 ± 0.04	0.0002 ± 0.01	0.04 ± 0.04	--	--	0.08 ± 0.09	24.86 ± 14.4	46.58 ± 26.9	--	--	--	--	--	--	--
GMX 1	3	A4	-92.4503	20.777	3	19	278.667	150	4.9842	21.589	36.504	0.08 ± 0.04	1.52 ± 0.21	0.004 ± 0.001	--	--	--	--	--	--	--	3.77	3.33	20.81	--	--	--	--	--	--	--	--	--	--	0.02 ± 0.02	0.01 ± 0.02	0.01 ± 0.004	--	--	0.09 ± 0.13	--	--	--	--	--	--	--	--	--
GMX 1	4	A5	-92.4603	20.777	3	16.8	200	200	5.3808	17.494	36.287	0.09 ± 0.005	1.25 ± 0.27	0.09 ± 0.01	--	--	--	--	--	--	--	2.69	2.85	19.99	--	--	--	--	--	--	--	--	--	--	0.02 ± 0.001	0.013 ± 0.003	0.007 ± 0.002	--	--	0.39 ± 0.50	--	--	--	--	--	--	--	--	--
GMX 1	5	B6	-90.7106	20.9557	3	23.3333	273.333	15	4.372	29.331	36.583	0.06 ± 0.002	0.90 ± 0.28	0.03 ± 0.01	--	--	--	--	--	--	--	0.4	0.27	20.76	--	--	--	--	--	--	--	--	--	--	0.04 ± 0.04	0.03 ± 0.03	0.01 ± 0.02	--	--	4.13 ± 5.82	--	14.77 ± 12.9	--	--	--	--	--	--	--
GMX 1	6	B7	-91.9316	21.1858	2	24.75	263	50	4.7049	24.896	36.534	0.08 ± 0.06	0.78 ± 0.52	0.89 ± 1.25	--	--	--	--	--	--	--	0.11	0.28	21.93	--	--	--	--	--	--	--	--	--	--	0.003 ± 0.0	0.003 ± 0.0	--	--	--	0.006 ± 43.81	--	23.17 ± 13.4	--	--	--	--	--	--	--
GMX 1	7	B8	-92.4002	21.2743	2	14.9	205	100	4.9664	21.787	36.513	1.19 ± 0.70	3.79 ± 1.14	0.60 ± 0.26	--	--	--	--	--	--	--	0.85	1.43	21.14	--	--	--	--	--	--	--	--	--	--	0.17 ± 0.08	0.12 ± 0.06	0.05 ± 0.02	--	--	43.81 ± 1.89	--	--	--	--	--	--	--	--	--
GMX 1	8	B9	-92.4383	21.2816	3	14.6667	210	150	5.0259	21.128	36.488	0.96 ± 0.31	4.16 ± 1.16	0.51 ± 0.08	--	--	--	--	--	--	--	0.81	1.94	29.46	--	--	--	--	--	--	--	--	--	--	0.18 ± 0.13	0.16 ± 0.14	0.03 ± 0.02	--	--	25.78 ± 30.15	--	--	--	--	--	--	--	--	--
GMX 1	9	B10	-92.474	21.2883	1	18	205	200	5.2798	18.47	36.384	1.59 ± 0.0	3.54 ± 0.0	0.44 ± 0.0	--	--	--	--	--	--	--	3.16	4.76	21.78	--	--	--	--	--	--	--	--	--	--	0.25 ± 0.0	0.09 ± 0.0	0.15 ± 0.0	--	--	9.89 ± 0.0	--	--	--	--	--	--	--	--	--
GMX 1	10	O71	-87.0898	21.7824	3	23.3333	210	15	4.372	29.331	36.583	0.09 ± 0.06	1.09 ± 0.52	0.03 ± 0.03	--	--	--	--	--	--	--	1.56	--	45.13	--	--	--	--	--	--	--	--	--	--	0.03 ± 0.01	0.01 ± 0.02	0.02 ± 0.01	--	--	0.69 ± 1.10	--	19.26 ± 11.1	--	--	--	--	--	--	--
GMX 1	11	O72	-86.8362	22.2032	3	25.2667	206.333	50	5.1051	20.223	36.607	0.09 ± 0.04	1.1 ± 0.74	0.06 ± 0.03	--	--	--	--	--	--	--	1.09	--	30.66	--	--	--	--	--	--	--	--	--	--	0.07 ± 0.06	0.01 ± 0.0	0.06 ± 0.06	--	--	18.3 ± 25.60	12.7 ± 10.05	35.4 ± 35.9	--	--	--	--	--	--	--
GMX 1	12	O73	-86.806	22.2529	3	24	202.667	100	5.3307	17.933	36.463	0.11 ± 0.11	1.57 ± 0.65	0.11 ± 0.07	--	--	--	--	--	--	--	0.54	--	28.41	--	--	--	--	--	--	--	--	--	--	0.31 ± 0.28	0.28 ± 0.27	0.03 ± 0.03	--	--	23.86 ± 21.96	0.09 ± 0.05	10.2 ± 5.9	--	--	--	--	--	--	--
GMX 1	13	O74	-86.7739	22.3066	3	23	210	150	5.6013	15.49	36.051	0.19 ± 0.09	0.97 ± 0.51	0.04 ± 0.0	--	--	--	--	--	--	--	0.16	0.18	24.58	--	--	--	--	--	--	--	--	--	--	0.04 ± 0.04	0.04 ± 0.06	0.02 ± 0.0	--	--	0.07 ± 0.08	--	--	--	--	--	--	--	--	--
GMX 1	14	O75	-86.7556	22.337	3	22.3333	206.333	200	5.6257	15.284	36.004	0.12 ± 0.08	0.66 ± 0.54	0.01 ± 0.003	--	--	--	--	--	--	--	0.24	0.16	22.48	--	--	--	--	--	--	--	--	--	--	0.001 ± 0.0	0.001 ± 0.0	--	--	--	8.81 ± 0.0	18.57 ± 10.7	242.4 ± 126.2	--	--	--	--	--	--	--
GMX 1	15	P77	-86.5911	21.8877	3	24.9333	202.667	50	5.0512	20.81	36.605	0.36 ± 0.40	0.45 ± 0.50	0.02 ± 0.02	--	--	--	--	--	--	--	0.56	--	23.68	--	--	--	--	--	--	--	--	--	--	0.09 ± 0.12	0.08 ± 0.11	0.02 ± 0.0	--	--	45.14 ± 8.39	11.6 ± 6.99	47.5 ± 27.4	--	--	--	--	--	--	--
GMX 2	1	A2	-92.0872	20.777	3	29	436.667	50	4.34	24.732	36.0722	0.88 ± 0.40	6.05 ± 3.85	--	0.02 ± 0.0	0.11 ± 0.05	--	--	--	--	--	0.101	0.4103	68.2408	0.003 ± 0.0	0.001 ± 0.0	0.002 ± 0.0	0.005 ± 0.0	0.001 ± 0.0	0.002 ± 0.0	0.006 ± 0.0	0.001 ± 0.0	0.001 ± 0.0	0.001 ± 0.0	0.03 ± 0.01	0.02 ± 0.01	0.003 ± 0.0	1.72 ± 0.98	32.04 ± 33.7	23.1 ± 31.09	9.93 ± --	108.36 ± 38.49	0.02 ± --	0.01 ± --	0.11 ± 0.02	--	--	0.01 ± --	--
GMX 2	2	A3	-92.4391	20.777	3	25.7667	213.333	100	4.35	21.4319	36.5007	0.42 ± 0.61	6.74 ± 2.67	--	0.01 ± 0.0	0.05 ± 0.01	--	--	--	--	--	2.9382	2.9595	22.6962	0.003 ± 0.0	0.002 ± 0.0	0.004 ± 0.0	0.004 ± 0.0	0.001 ± 0.0	0.002 ± 0.0	0.01 ± 0.0	0.001 ± 0.0	0.001 ± 0.0	0.001 ± 0.0	0.03 ± 0.02	0.03 ± 0.02	0.003 ± 0.0	0.76 ± 0.95	7.11 ± 6.73	5.28 ± 7.1	35.6 ± 20.13	370.87 ± 561.63	--	0.001 ± --	0.03 ± 0.02	--	--	0.02 ± 0.02	--
GMX 2	3	A4	-92.4503	20.777	3	21.9	120	150	4.37	19.2167	36.4325	0.11 ± 0.05	7.7 ± 0.97	--	0.02 ± 0.001	0.02 ± --	--	--	--	--	--	3.7691	3.3272	20.8106	0.003 ± 0.0	0.002 ± 0.0	0.003 ± 0.0	0.004 ± 0.0	0.001 ± 0.0	0.002 ± 0.0	0.005 ± 0.0	0.001 ± 0.0	0.001 ± 0.0	0.001 ± 0.0	0.03 ± 0.01	0.03 ± 0.01	0.003 ± 0.0	0.15 ± --	4.24 ± 1.06	2.91 ± 2.59	--	202.4 ± 158.3	0.02 ± 0.02	0.02 ± 0.01	0.04 ± 0.04	0.07 ± 0.03	0.03 ± 0.01	0.04 ± 0.0	0.07 ± 0.04
GMX 2	4	A5	-92.4603	20.777	3	23.7333	143.333	200	4.43	19.0356	36.4258	0.39 ± 0.27	3.83 ± 0.96	--	0.02 ± 0.0	0.11 ± 0.03	--	--	--	--	--	2.6854	2.8471	19.9927	0.03 ± 0.03	0.01 ± 0.01	0.02 ± 0.02	0.02 ± 0.02	0.01 ± 0.02	0.01 ± 0.01	0.020.03	0.005 ± 0.01	0.01 ± 0.01	0.01 ± 0.01	0.17 ± 0.22	0.16 ± 0.20	0.01 ± 0.02	1.45 ± 0.47	27.47 ± 32.33	28.6 ± 33.22	9.78 ± 9.46	218.4 ± 65.48	0.01 ± 0.01	0.005 ± 0.01	0.02 ± 0.02	0.01 ± 0.01	0.01 ± 0.01	0.01 ± --	0.01 ± 0.01
GMX 2	5	B7	-91.9316	21.1858	3	27.6667	430	50	4.35	22.6785	36.571	0.34 ± 0.43	3.92 ± 1.55	--	0.02 ± 0.01	--	--	--	--	--	--	0.1124	0.2826	21.9313	0.02 ± 0.01	0.005 ± 0.0	0.002 ± 0.0	0.01 ± 0.0	0.002 ± 0.0	0.002 ± 0.0	0.01 ± 0.0	0.001 ± 0.0	0.001 ± 0.0	0.001 ± 0.0	0.05 ± 0.02	0.05 ± 0.02	0.001 ± 0.0	--	9.25 ± 4.94	9.3 ± 4.93	1.63 ± 1.3	39.23 ± 34.68	--	--	0.02 ± 0.01	--	--	0.02 ± --	--
GMX 2	6	F28	-90.4021	22.5495	3	25.1667	346.667	100	4.34	21.0531	36.5553	0.5 ± 0.26	1.37 ± 0.36	--	0.01 ± 0.0	--	--	--	--	--	--	0.383	1.5172	26.1811	0.02 ± 0.0	0.004 ± 0.0	0.001 ± 0.0	0.01 ± 0.0	0.002 ± 0.0	0.002 ± 0.0	0.01 ± 0.0	0.001 ± 0.0	0.001 ± 0.0	0.001 ± 0.0	0.04 ± 0.0	0.04 ± 0.0	0.001 ± 0.0	1.15 ± 0.35	66.45 ± 9.21	67.64 ± 9.4	--	167.35 ± 75.20	0.01 ± 0.0	0.003 ± 0.0	0.02 ± 0.01	0.003 ± 0.0	0.01 ± --	0.01 ± --	0.004 ± 0.0
GMX 2	7	G33	-89.8619	22.7302	3	23.0333	173.333	100	4.36	21.1102	36.5835	0.35 ± 0.29	1.64 ± 0.19	--	0.01 ± 0.0	--	--	--	--	--	--	0.6044	1.2052	27.6685	0.01 ± 0.01	0.001 ± 0.0	0.001 ± --	0.005 ± 0.0	0.001 ± 0.0	0.001 ± 0.0	0.004 ± 0.0	0.001 ± --	0.001 ± --	0.001 ± 0.0	0.02 ± 0.02	0.02 ± 0.02	0.001 ± 0.0	3.83 ± 4.54	18.46 ± --	8.72 ± 14.53	5.19 ± --	90.65 ± 62.71	0.01 ± 0.01	0.01 ± 0.01	0.04 ± 0.03	0.04 ± 0.03	0.04 ± 0.03	0.03 ± 0.02	0.04 ± 0.03
GMX 2	8	G34	-89.9237	22.9774	3	24.9667	183.333	150	4.33	18.2645	36.3981	0.52 ± 0.67	3.92 ± 0.93	--	0.02 ± 0.01	--	--	--	--	--	--	ND	ND	ND	0.01 ± 0.01	0.005 ± 0.01	0.005 ± 0.0	0.02 ± 0.02	0.003 ± 0.0	0.01 ± 0.01	0.01 ± 0.02	0.002 ± 0.0	0.004 ± 0.0	0.002 ± 0.0	0.09 ± 0.11	0.08 ± 0.1	0.003 ± 0.0	1.28 ± 1.56	39.38 ± --	14.49 ± 22.19	37.12 ± 23.41	331.79 ± 288.64	0.06 ± --	0.01 ± 0.0	0.16 ± 0.06	0.02 ± 0.0	0.02 ± 0.01	0.02 ± 0.01	0.03 ± 0.0
GMX 2	9	H39	-89.4658	23.0265	3	22.8333	310	150	4.34	18.7804	36.5163	1.0 ± 1.05	0.96 ± 0.18	--	0.01 ± 0.0	0.02 ± 0.0	--	--	--	--	--	0.4359	0.9915	28.5167	0.003 ± 0.0	0.002 ± 0.0	0.01 ± --	0.01 ± 0.0	0.001 ± 0.0	0.003 ± 0.0	0.01 ± 0.0	0.001 ± 0.0	0.003 ± 0.0	0.002 ± 0.0	0.03 ± 0.03	0.03 ± 0.03	0.002 ± 0.0	4.05 ± 3.02	35.23 ± --	14.47 ± 23.4	--	124.1 ± 35.94	0.01 ± 0.0	0.003 ± 0.0	0.03 ± 0.04	0.01 ± 0.0	0.01 ± 0.0	0.01 ± 0.0	0.01 ± 0.01
GMX 2	10	H40	-89.5	23.2795	2	25.25	360	200	4.38	14.6569	35.9092	1.26 ± 1.43	3.1 ± 2.18	--	0.01 ± 0.0	0.05 ± 0.01	--	--	--	--	--	0.2834	1.2406	26.2992	0.003 ± --	0.002 ± 0.0	0.001 ± 0.0	0.005 ± 0.0	0.004 ± 0.0	0.002 ± 0.0	0.01 ± 0.0	--	0.001 ± --	0.04 ± 0.02	0.08 ± 0.05	0.02 ± 0.0	0.06 ± 0.05	2.46 ± 0.68	44.5 ± 9.05	47.04 ± 9.78	30.32 ± 5.84	82.46 ± 59.9	0.04 ± 0.04	0.12 ± --	0.44 ± --	0.03 ± --	0.02 ± --	0.05 ± 0.05	0.03 ± --
GMX 2	11	I42	-89.0323	22.883	3	27.0667	206.667	50	4.35	23.4959	34.4815	0.45 ± 0.53	1.14 ± 0.58	--	0.01 ± 0.01	0.06 ± --	--	--	--	--	--	0.2199	0.3958	24.9497	0.01 ± 0.0	0.002 ± 0.0	0.001 ± 0.0	0.01 ± --	0.002 ± --	0.002 ± 0.0	0.004 ± 0.0	0.001 ± --	0.001 ± 0.0	0.001 ± --	0.02 ± 0.02	0.02 ± 0.02	0.001 ± --	3.52 ± 0.56	--	2.37 ± 2.07	52.9 ± 74.76	202.4 ± 175.2	0.03 ± 0.0	0.03 ± 0.03	0.18 ± 0.18	0.04 ± 0.01	0.04 ± 0.03	0.06 ± 0.05	0.02 ± 0.02
GMX 2	12	I45	-89.0533	23.7284	3	26.4667	196.667	200	4.33	16.3081	36.1764	0.03 ± --	1.13 ± 0.06	--	0.01 ± 0.0	0.06 ± 0.03	--	--	--	--	--	0.2957	1.8907	22.5162	--	0.001 ± 0.0	0.002 ± 0.0	--	0.003 ± --	0.001 ± --	0.001 ± --	--	0.001 ± --	--	0.004 ± 0.0	0.004 ± 0.0	--	0.47 ± --	0.52 ± --	0.34 ± 0.57	34.6 ± 16.7	285.6 ± 280.4	0.09 ± 0.1	0.01 ± 0.01	0.02 ± 0.02	0.01 ± 0.01	0.02 ± 0.0	0.02 ± 0.0	0.02 ± 0.01
GMX 2	13	J47	-88.6319	22.6212	3	30.0333	266.667	50	4.34	20.3636	36.533	0.78 ± 0.91	2.05 ± 0.88	--	0.01 ± 0.0	0.08 ± 0.03	--	--	--	--	--	0.2345	0.6929	23.5114	0.07 ± 0.05	0.04 ± 0.02	0.03 ± 0.03	0.07 ± 0.05	0.04 ± 0.05	0.04 ± 0.04	0.07 ± 0.05	0.01 ± 0.02	0.02 ± 0.02	0.02 ± 0.03	0.35 ± 0.45	0.31 ± 0.38	0.06 ± 0.08	--	292.2 ± 412.3	195.2 ± 337.3	55.937.5	200.52 ± 112.5	0.03 ± 0.02	0.01 ± 0.01	0.12 ± 0.06	0.02 ± 0.01	0.02 ± 0.02	0.02 ± 0.01	0.01 ± 0.01
GMX 2	14	L58	-87.6212	23.3052	3	27.5333	213.333	100	4.4	19.7915	36.4682	0.18 ± --	1.94 ± 0.47	--	0.01 ± 0.0	0.07 ± 0.01	--	--	--	--	--	0.7599	0.2043	25.2518	0.01 ± 0.0	0.004 ± 0.0	0.004 ± 0.0	0.01 ± --	--	0.002 ± 0.0	0.004 ± 0.0	--	0.001 ± 0.0	--	0.02 ± 0.02	0.02 ± 0.02	--	4.2 ± 1.5	22.14 ± --	11.6 ± 14.3	16.7 ± 12.52	92.64 ± 66.4	0.07 ± 0.01	0.004 ± 0.0	0.01 ± 0.01	0.01 ± 0.0	0.01 ± 0.01	0.01 ± 0.0	0.02 ± 0.0
GMX 2	15	O72	-86.8362	22.2032	3	28.6333	273.333	50	4.49	21.3821	36.6354	0.19 ± 0.17	1.76 ± 0.26	--	0.01 ± 0.0	0.09 ± 0.06	--	--	--	--	--	1.0858	ND	30.6578	0.003 ± --	0.003 ± --	0.003 ± --	0.003 ± 0.0	0.001 ± --	0.002 ± --	0.004 ± 0.01	0.001 ± --	0.001 ± --	0.001 ± --	0.01 ± 0.01	0.01 ± 0.01	0.001 ± 0.0	1.68 ± --	--	0.57 ± 0.99	4.13 ± 2.62	52.08 ± 7.1	--	0.01 ± 0.0	0.04 ± 0.02	ND	0.01 ± 0.0	0.03 ± 0.01	--
GMX 2	16	P77	-86.5911	21.8877	3	20.3333	316.667	50	4.68	20.2639	36.6391	0.99 ± 1.0	2.14 ± 1.77	--	0.01 ± 0.0	0.05 ± --	--	--	--	--	--	0.5589	ND	23.6821	--	--	--	0.002 ± --	--	--	0.002 ± --	--	--	ND	0.003 ± 0.0	0.003 ± 0.0	ND	0.99 ± --	43.36 ± 56.96	29.24 ± 48.0	56.0 ± 54.8	381.3 ± 432.8	0.08 ± 0.05	0.03 ± 0.01	0.04 ± 0.02	0.06 ± 0.05	0.06 ± 0.05	0.02 ± 0.0	0.08 ± 0.02
GMX 2	17	P78	-86.5629	21.925	3	24.1667	330	100	4.77	18.5404	36.4845	0.02 ± --	0.63 ± 0.28	--	0.02 ± 0.02	0.002 ± --	--	--	--	--	--	0.1027	ND	23.3231	0.01 ± --	0.001 ± --	0.001 ± --	0.003 ± 0.0	--	0.001 ± --	0.003 ± 0.0	--	0.001 ± --	--	0.01 ± 0.01	0.01 ± 0.01	--	1.88 ± --	40.5 ± --	14.14 ± 24.5	--	40.6 ± 22.1	0.03 ± 0.02	0.01 ± --	0.05 ± 0.03	0.04 ± --	0.04 ± --	0.04 ± --	0.05 ± --
GMX 2	18	P79	-86.522	21.9779	3	24.3333	326.667	150	4.75	16.2021	36.1619	--	0.81 ± 0.34	--	0.01 ± 0.01	--	--	--	--	--	--	ND	ND	23.117	0.003 ± 0.0	0.001 ± --	ND	0.002 ± 0.0	--	ND	0.005 ± 0.0	--	0.001 ± 0.0	--	0.01 ± 0.0	0.01 ± 0.0	--	--	9.8 ± 10.1	9.8 ± 10.1	13.99 ± 8.3	457.3 ± 233.5	0.02 ± 0.03	0.01 ± 0.01	0.11 ± 0.04	0.03 ± 0.04	0.05 ± 0.05	0.06 ± 0.07	0.04 ± 0.05
GMX 2	19	P80	-86.4895	22.0197	3	24.4333	200	200	4.93	15.5893	36.0581	1.72 ± 2.24	0.88 ± 0.40	--	0.01 ± 0.01	--	--	--	--	--	--	ND	2.2648	18.7621	0.005 ± --	--	--	0.001 ± --	--	--	0.001 ± 0.0	--	--	0.001 ± --	0.004 ± 0.0	0.004 ± 0.0	0.001 ± --	1.0 ± --	4.75 ± 0.23	3.51 ± 2.17	204.9 ± 266.5	297.6 ± 224.0	0.01 ± 0.01	0.01 ± --	0.05 ± 0.05	0.02 ± --	0.02 ± --	0.01 ± 0.01	0.01 ± --
GMX3	1	A3	-91.9316	21.1858	3	29.5	199.333	50	4.95	25.92	36.64	0.86 ± 1.13	--	0.08 ± 0.0	0.02 ± 0.02	0.04 ± 0.0	0.22 ± 0.32	0.6 ± 0.55	5.19 ± 1.56	0.22 ± 0.0	0.42 ± 0.0	--	--	--	--	--	--	--	--	--	--	--	--	--	0.28 ± 0.2	0.002 ± 0.0	0.28 ± 0.2	1.18 ± 0.49	68.55 ± 88.9	70.01 ± 89.3	306.18 ± 321.4	355.76 ± 278.7	--	--	--	--	--	--	--
GMX3	2	A4	-92.4002	21.2743	3	28.6667	182	100	5.11	24.07	36.57	1.0 ± 1.22	--	0.08 ± 0.0	0.21 ± 0.14	0.44 ± 0.41	0.009 ± 0.03	0.98 ± 0.6	9.24 ± 10.18	0.22 ± 0.0	0.42 ± 0.0	--	--	--	--	--	--	--	--	--	--	--	--	--	0.21 ± 0.17	0.002 ± 0.0	0.21 ± 0.17	4.11 ± 3.36	40.53 ± 38.52	44.86 ± 40.5	166.6 ± 49.9	319.3 ± 364.4	--	--	--	--	--	--	--
GMX3	3	A5	-92.474	21.2883	3	30.3333	186	200	5.28	22.26	36.51	0.87 ± 0.97	--	0.09 ± 0.02	0.03 ± 0.02	0.04 ± 0.0	0.05 ± 0.0	1.24 ± 0.59	2.67 ± 0.27	0.22 ± 0.0	0.42 ± 0.0	--	--	--	--	--	--	--	--	--	--	--	--	--	0.15 ± 0.13	0.002 ± 0.0	0.15 ± 0.13	1.25 ± 0.29	74.1 ± 109.3	75.05 ± 108.7	144.08 ± 163.8	194.07 ± 74.9	--	--	--	--	--	--	--
GMX3	4	B8	-92.1188	21.7744	3	25.5333	186.667	50	4.87	25.84	36.57	0.3 ± 0.01	--	0.1 ± 0.04	0.14 ± 0.04	0.18 ± 0.13	0.08 ± 0.04	0.32 ± 0.02	4.6 ± 1.71	0.22 ± 0.0	0.42 ± 0.0	--	--	--	--	--	--	--	--	--	--	--	--	--	0.16 ± 0.05	--	0.16 ± 0.05	2.76 ± --	252.03 ± 213.6	253.1 ± 213.07	242.1 ± 114.4	483.7 ± 420.6	--	--	--	--	--	--	--
GMX3	5	F29	-89.8619	22.7302	3	25.5667	125	100	5	21.11	36.57	0.29 ± 0.0	--	0.08 ± 0.0	0.06 ± 0.08	0.04 ± 0.0	0.13 ± 0.02	3.28 ± 2.62	6.78 ± 2.07	0.98 ± 1.32	0.42 ± 0.0	--	--	--	--	--	--	--	--	--	--	--	--	--	0.17 ± 0.06	0.002 ± 0.0	0.17 ± 0.06	4.7 ± 1.99	228.2 ± 131.8	231.5 ± 134.5	409.8 ± 150.9	92.53 ± 120.2	--	--	--	--	--	--	--
GMX3	6	G34	-89.0376	23.2785	3	21	111	100	5.17	23.08	36.53	0.29 ± 0.0	--	0.08 ± 0.0	0.04 ± 0.03	0.04 ± 0.0	0.08 ± 0.03	0.85 ± 0.82	4.12 ± 1.62	0.22 ± 0.0	0.42 ± 0.0	--	--	--	--	--	--	--	--	--	--	--	--	--	0.21 ± 0.08	0.001 ± 0.0	0.21 ± 0.08	11.26 ± --	292.3 ± 176.9	295.4 ± 179.4	608.9 ± 312.9	842.99 ± 989.7	--	--	--	--	--	--	--
GMX3	7	G35	-89.0533	23.7284	3	22.6667	106	200	5.27	16.17	36.14	4.28 ± 4.39	--	0.08 ± 0.0	0.13 ± 0.1	0.04 ± 0.0	0.18 ± 0.09	1.43 ± 0.45	9.47 ± 4.23	0.22 ± 0.0	0.42 ± 0.0	--	--	--	--	--	--	--	--	--	--	--	--	--	0.18 ± 0.07	0.005 ± 0.0	0.17 ± 0.07	13.95 ± --	64.98 ± 77.0	69.8 ± 85.09	3645.3 ± 3886.8	504.6 ± 661.4	--	--	--	--	--	--	--
GMX3	8	H39	-88.5552	23.4928	3	24	102	100	5.2	23.12	36.51	0.36 ± 0.11	--	0.08 ± 0.0	0.14 ± 0.08	0.04 ± 0.0	0.12 ± 0.04	1.36 ± 0.66	7.52 ± 2.41	0.22 ± 0.0	0.42 ± 0.0	--	--	--	--	--	--	--	--	--	--	--	--	--	0.16 ± 0.05	0.03 ± 0.04	0.13 ± 0.09	1.68 ± 2.30	186.1 ± 231.8	187.4 ± 233.7	5162.2 ± 4368.8	180.04 ± 87.01	--	--	--	--	--	--	--
GMX3	9	H40	-88.5263	23.8383	3	26.6	142.667	200	5.38	16.62	36.22	1.65 ± 2.36	--	0.08 ± 0.0	0.18 ± 0.09	0.04 ± 0.0	0.24 ± 0.13	3.52 ± 4.25	9.35 ± 3.05	1.45 ± 2.12	0.42 ± 0.0	--	--	--	--	--	--	--	--	--	--	--	--	--	0.08 ± 0.07	0.08 ± 0.07	0.002 ± 0.0	3.16 ± 0.68	60.4 ± 25.6	62.6 ± 24.7	1205.9 ± 1388.0	0.04 ± 0.0	--	--	--	--	--	--	--
GMX3	10	I43	-88.1895	22.7276	3	28.2333	173.333	50	4.88	25.85	36.3	0.29 ± 0.0	--	0.08 ± 0.0	0.21 ± 0.09	0.04 ± 0.0	0.14 ± 0.02	1.55 ± 0.67	10.8 ± 2.74	0.94 ± 1.24	0.42 ± 0.0	--	--	--	--	--	--	--	--	--	--	--	--	--	0.01 ± 0.0	0.01 ± 0.0	--	4.84 ± 6.49	105.3 ± 97.6	108.5 ± 92.8	136.1 ± 125.5	331.1 ± 280.0	--	--	--	--	--	--	--
GMX3	11	I45	-87.9836	23.755	3	23.3333	94	200	5.51	16.3	36.18	0.33 ± 0.07	--	0.14 ± 0.05	0.08 ± 0.03	0.04 ± 0.0	0.17 ± 0.09	1.37 ± 2.03	6.53 ± 0.91	0.22 ± 0.0	0.42 ± 0.0	--	--	--	--	--	--	--	--	--	--	--	--	--	0.02 ± 0.01	0.02 ± 0.01	0.001 ± 0.0	3.84 ± 4.86	50.6 ± 32.1	52.6 ± 31.6	94.6 ± 69.8	485.6 ± 375.6	--	--	--	--	--	--	--
GMX3	12	J48	-87.8106	22.63	3	29.3333	181.667	50	5.09	26.1	36.26	1.88 ± 2.43	--	0.21 ± 0.08	0.16 ± 0.07	0.04 ± 0.0	0.21 ± 0.13	13.67 ± 21.1	9.91 ± 5.03	0.22 ± 0.0	0.42 ± 0.0	--	--	--	--	--	--	--	--	--	--	--	--	--	2.31 ± 3.98	0.02 ± 0.02	2.3 ± 3.96	3.66 ± --	90.0 ± 113.13	93.6 ± 119.2	46.8 ± 19.7	230.8 ± 87.4	--	--	--	--	--	--	--
GMX3	13	L59	-87.2161	22.1512	3	27.2333	160	40	5.08	25.74	36.44	0.45 ± 0.16	--	0.07 ± 0.01	0.01 ± 0.0	0.04 ± 0.0	0.41 ± 0.21	0.55 ± 0.36	12.24 ± 1.58	1.92 ± 1.24	0.42 ± 0.0	--	--	--	--	--	--	--	--	--	--	--	--	--	0.03 ± 0.02	0.03 ± 0.02	0.001 ± 0.0	38.62 ± 12.13	192.8 ± 108.9	154.3 ± 150.1	224.4 ± 128.0	1196.5 ± 1129.5	--	--	--	--	--	--	--
GMX3	14	M63	-87.0898	21.7824	3	15.5	46.6667	15	5.09	26.46	36.22	1.21 ± 0.94	--	1.29 ± 1.12	0.01 ± 0.0	0.04 ± 0.0	0.24 ± 0.03	0.32 ± 0.06	17.6 ± 15.4	0.22 ± 0.0	0.42 ± 0.0	--	--	--	--	--	--	--	--	--	--	--	--	--	0.01 ± 0.0	0.01 ± 0.01	--	29.14 ± 6.6	448.5 ± 396.6	318.4 ± 391.4	1633.9 ± 1881.09	561.84 ± 456.9	--	--	--	--	--	--	--
GMX3	15	O73	-86.8031	21.614	3	21.6667	116.667	15	5.48	25.64	36.25	0.29 ± 0.0	--	0.16 ± 0.09	0.01 ± 0.0	0.04 ± 0.0	0.25 ± 0.19	0.57 ± 0.29	10.7 ± 2.31	0.71 ± 0.8	0.42 ± 0.0	--	--	--	--	--	--	--	--	--	--	--	--	--	0.005 ± 0.0	0.01 ± 0.0	--	9.79 ± 10.84	361.3 ± 353.9	205.02 ± 157.8	407.0 ± 315.0	744.8 ± 1151.3	--	--	--	--	--	--	--
GMX3	16	O75	-86.7006	21.7826	2	21.25	105.5	40	5.37	24.17	36.62	0.5 ± 0.29	--	0.13 ± 0.07	0.01 ± 0.0	0.04 ± 0.0	0.52 ± 0.34	0.35 ± 0.05	17.8 ± 7.36	2.27 ± 0.45	0.42 ± 0.0	--	--	--	--	--	--	--	--	--	--	--	--	--	0.004 ± 0.0	0.004 ± 0.0	--	4.46 ± --	2455.35 ± --	1229.9 ± 1733.0	2259.8 ± 599.4	1826.0 ± 1836.1	--	--	--	--	--	--	--
GMX3	17	P80	-86.7264	21.3032	3	22.3333	96.6667	15	5.73	25.24	36.35	0.29 ± 0.0	--	0.08 ± 0.0	0.01 ± 0.0	0.21 ± 0.3	0.65 ± 0.90	0.6 ± 0.34	8.41 ± 3.73	2.03 ± 1.64	0.42 ± 0.0	--	--	--	--	--	--	--	--	--	--	--	--	--	0.02 ± 0.04	0.02 ± 0.04	--	279.8 ± --	327.0 ± 346.7	420.3 ± 506.4	315.0 ± 503.6	2703.4 ± 2589.3	--	--	--	--	--	--	--
Variables	Full name of the variable
DD	Decimal degrees
(S)	Sediment
(L)	Liver tissue
(M)	Muscle tissue
Ni (µg/kg)	Nickel
Ba (µg/kg)	Barium
V (µg/kg)	Vanadium
Cd (µg/kg)	Cadmium
Pb (µg/kg)	Lead
Cr (µg/kg)	Chromium
Cu (µg/kg)	Copper
Fe ((µg/kg)	Iron
Hg (µg/kg)	Mercury
Zn (µg/kg)	Zinc
TPAHs	Total Polycyclic aromatic hydrocarbons
LMWPAHs	Low Molecular Weight Polycyclic aromatic hydrocarbons
HMWPAHs	Hight Molecular Weight Polycyclic aromatic hydrocarbons
UCM	Unresolved complex mixture
TH	Total hydrocarbons
ALIPH	Aliphatics
UCM	Unresolved complex mixture
NAPH	Naphthalene liver
PHE	Phenanthrene
ANTH	Anthracene
METILPHE	Metilphenanthrene
B(a)ANTH (L)	Benzo a anthracene
BaP (BM)	Benzo a Pyrene (bile metabolite)
HP (BM)	Hydroxypyrene (bile metabolite)
PHE (BM)	Phenathrene (bile metabolite)
NAPH (BM)	Naphtol (bile metabolite)
NO3 (µm)	Nitrate
NO2 (µm)	Nitrogen dioxide
NH4 (µm)	Ammonium
PO4(µm)	Phosphate
SiO4 (µm)	Silicate
Clh-a (mg/m3)	Chlorophyll A
COD	Chemical oxygen demand (mg/L)
	Higer concentrations considering concentrations possible causant of negatives effects on organisms according with Buchman, 2008; NOM-027-SSA1-1993, 1995; European Comission, 2015; FAO, 2009; Clever, J., Jie, M., 2014; "Vidal Martínez, V.M. (Ed.) (2021). Contaminantes, biomarcadores y bioindicadores en organismos. En S. Z. Herzka, R. A. Zaragoza Álvarez, E. M. Peters y G. Hernández Cárdenas. (Coor…
[truncated: 31 more columns]

## Sheet: Table S2
Supplementary material
Table S2. Histological damage identified in the liver, spleen, kidney, and gills of flatfish Syacium papillosum of the Gomex cruises 1, 2, and 3. The extent of the damage (EOD), degree of tissue change (DTC), and prevalence are indicated. Bold font indicates severe damage with probably irreversible changes.
Changes	Tissue damage classification		Prevalence
			GOMEX 1	GOMEX 2	GOMEX 3
	EOD	DTC	(n=41)	(n=56)	(n=56)
LIVER
Inflammation	2	I	27	10	42
Hemorrhage	2	II	20	9	5
Nodules	2	I	2	2	2
Granuloma’s	2	I	19	19	0
Neoplasia	2	III	4	0	0
Cellular atrophy	2	II	53	37	74
Fatty degeneration	3	I	46	81	79
MMCs	3	I	68	60	83
Parasites	2	I	21	25	17
Necrosis	2	III	55	83	89
Sinusoids dilatation	2	I	18	7	7
Structural disintegration	3	III	44	5	13
FCA (Adenoma)	2	III	11	9	2
SPLEEN
MMCs	3	I	89	91	97
Granuloma’s	2	I	2	12	16
Nodules	2	I	9	5	5
Inflammation	2	I	29	3	19
hemorrhage	2	II	2	2	15
Parasites	2	I	0	0	3
Fatty deposits	2	II	0	0	2
KIDNEY
Neoplasia	2	III	0	2	2
Tubular degeneration	3	II	62	23	31
Granuloma’s	2	I	24	33	34
Glomerular Atrophy	3	II	51	47	18
Glomerular dilatation	2	II	32	40	19
MMCs	2	I	85	95	100
Necrosis	2	III	60	47	67
Structural disintegration	2	III	14	5	24
Tubular occlusion	2	I	57	14	30
Inflammation	2	I	24	23	71
Hemorrhage	2	II	2	16	13
Cellular atrophy (tubular)	2	II	17	5	66
Glomerular degeneration	2	II	12	0	21
Parasites	2	I	0	12	4
GILL
Hypertrophy	2	I	90	16	3
Hyperplasia	2	I	92	89	93
Lamellar edema	2	I	30	10	17
Inflammation	2	I	87	68	40
Increase in mucous cells	2	I	78	91	66
Lamellar atrophy	2	I	13	0	0
Telangiectasia	2	I	20	31	46
Lamellar shortening	2	I	41	3	28
Lamellar fusion	2	I	90	49	39
Cartilage deformation	2	II	13	7	0
Epitheliocystis (bacteria)	2	I	7	10	0
Metaplasia	2	II	2	2	0
Parasites	2	I	46	61	35
n= number of examined fish for oceanographic cruise
Abbreviations
EOD	Extend of the damage
DTC	Degree of tissue change
MMCs	Melanomacrophage centers
FCA	foci of cellular alteration
